# Supplementary material for: Identification and characterization of GLOBE, a major gene controlling fruit shape and impacting fruit size and marketability in tomato
Source: Hortic Res. 2021 Jun 1;8:138. doi: 10.1038/s41438-021-00574-3 (PMC8169893; doi:10.1038/s41438-021-00574-3)
Supplement: Supplementary file 3 — Supplementary file 2 [file 41438_2021_574_MOESM3_ESM.xlsx]

## Sheet: Lin_etal_2014
Supplementary Dataset 1: Tomato germplasm collection re-sequenced by Lin et al. 2014
Individual code	TGRC	PI CGN#	EA #	Name	Botanical variety	Categories	Origin	Province/Site	SRA Experiment set #1 (SRX)	SRA Experiment set #2 (SRX)	SRA Experiment set #3 (SRX)	Coverage	Mean depth	SL2.50ch12:1301458..1301460	Observations
TS-14	LA1547	-	-	Chota to El Angel	S. pimpinellifolium	Wild species	Ecuador	Carchi	SRX697461	-	-	0.950385	5.16359	F/F
TS-15	LA2093	-	-		S. pimpinellifolium	Wild species	Ecuador	El Oro	SRX698375	-	-	0.916631	4.38166	F/F
TS-16	LA1246	PI365912	-		S. pimpinellifolium	Wild species	Ecuador	Loja	SRX698376	-	-	0.936722	5.13939	F/F
TS-17	LA0373	-	-	Culebras	S. pimpinellifolium	Wild species	Peru	Ancash	SRX698377	-	-	0.925986	4.83639	F/F
TS-18	LA1579	-	-		S. pimpinellifolium	Wild species	Peru	Lambayeque	SRX698378	-	-	0.923702	4.85046	F/F
TS-19	LA1589	PI407545	EA01467		S. pimpinellifolium	Wild species	Peru	La Libertad	SRX698379	-	-	0.916761	4.78122	F/F
TS-20	LA0442	-	-	Sechin	S. pimpinellifolium	Wild species	Peru	Ancash	SRX698380	-	-	0.947082	4.85688	F/F
TS-21	LA1375	PI365967	-		S. pimpinellifolium	Wild species	Peru	Lima	SRX698381	-	-	0.91811	4.65633	F/F	1 read
TS-22	LA1269	PI365957	-	Pisiquillo	S. pimpinellifolium	Wild species	Peru	Lima	SRX698382	-	-	0.919743	4.72066	F/F
TS-23	LA1521	-	-	El Pinon, Asia	S. pimpinellifolium	Wild species	Peru	Lima	SRX698383	-	-	0.90708	4.71552	F/F
TS-24	-	-	-		S. pimpinellifolium	Wild species			SRX698384	-	-	0.872683	3.42613	F/F	2 reads
TS-50	LA0417	-	EA00565		S. pimpinellifolium	Wild species	Ecuador	Guayas	SRX698385	-	-	0.879288	5.85248	F/F
TS-77	LA1237	PI365910	-	Atacames	S. pimpinellifolium	Wild species	Ecuador	Esmeraldas	SRX698386	-	-	0.906886	6.05803	F/F
TS-79	LA1924	-	-	Piedras Gordas	S. pimpinellifolium	Wild species	Peru	Ica	SRX698387	-	-	0.87981	8.72246	F/F
TS-92	LA1582	PI407539	-	Punto Cuatro	S. pimpinellifolium	Wild species	Peru	Lambayeque	SRX698388	-	-	0.504199	3.2575	F/F
TS-123	LA0722	-	-	Trujillo	S. pimpinellifolium	Wild species	Peru	La Libertad	SRX698389	-	-	0.756307	4.83768	F/F
TS-124	LA1245	PI365911	-	Santa Rosa	S. pimpinellifolium	Wild species	Ecuador	El Oro	SRX698390	-	-	0.553535	4.86315	F/F
TS-144	LA0411	PI251319	-	Pichilingue	S. pimpinellifolium	Wild species	Ecuador	Los Rios	SRX698391	-	-	0.675943	5.66305	F/F
TS-145	LA1617	-	-	Tumbes south	S. pimpinellifolium	Wild species	Peru	Tumbes	SRX698392	-	-	0.559675	2.28532	F/F
TS-156	LA2181	-	-	Balsa Huaico	S. pimpinellifolium	Wild species	Peru	Cajamarca	SRX698393	-	-	0.923624	6.19302	F/F
TS-164	LA1584	PI407541	-	Jayanca to La Vina	S. pimpinellifolium	Wild species	Peru	Lambayeque	SRX698394	SRX698395	-	0.625089	8.90542	F/F
TS-182	LA2183	-	-	Corral Quemado	S. pimpinellifolium	Wild species	Peru	Amazonas	SRX698396	-	-	0.733547	3.44838	F/F
TS-222	-	-	-	Wva 700	S. pimpinellifolium	Wild species			SRX698397	-	-	0.767257	6.95405	F/F
TS-244	LA1578	-	-	Santa Marta	S. pimpinellifolium	Wild species	Peru	La Libertad	SRX698398	-	-	0.911932	5.47392	F/F
TS-265	LA0400	-	-	Hacienda Buenos Aires	S. pimpinellifolium	Wild species	Peru	Piura	SRX698399	-	-	0.671147	5.49328	F/F
TS-266	LA1478	-	-	Santo Tome	S. pimpinellifolium	Wild species	Peru	Piura	SRX698400	-	-	0.696215	6.88309	F/F
TS-267	LA2660	-	-	San Ignacio de Moxos	S. pimpinellifolium	Wild species	Bolivia	Beni	SRX698401	SRX698402	SRX698403	0.743536	18.1115	F/F
TS-291	LA1589	PI407545	EA01467	Viru to Galumga	S. pimpinellifolium	Wild species	Peru	La Libertad	SRX698404	-	-	0.494278	4.47464	F/F
TS-410	-	PI370093	-		S. pimpinellifolium	Wild species	Canada		SRX698405	SRX698406	SRX698407	0.92682	10.555	F/F
TS-411	LA0480	-	-		S. pimpinellifolium	Wild species	Peru	Ica	SRX698408	-	-	0.921629	6.61375	F/F
TS-412	LA0722	-	-		S. pimpinellifolium	Wild species	Peru	La Libertad	SRX698409	SRX698410	-	0.880737	4.46118	ND
TS-413	LA1242	-	-		S. pimpinellifolium	Wild species	Ecuador	Guayas	SRX698411	-	-	0.933795	7.12201	F/F
TS-414	LA1341	PI379020	-		S. pimpinellifolium	Wild species	Peru	Lima	SRX698412	-	-	0.902042	5.12857	F/F	1 read
TS-415	LA1596	PI407552	-		S. pimpinellifolium	Wild species	Peru	Ancash	SRX698413	-	-	0.941551	7.74041	F/F
TS-416	LA1847	-	-		S. pimpinellifolium	Wild species			SRX698414	-	-	0.944149	7.60619	F/F
TS-417	LA1933	-	-		S. pimpinellifolium	Wild species	Peru	Arequipa	SRX698415	-	-	0.905776	6.08631	F/F	1 read
TS-418	LA2147	-	-		S. pimpinellifolium	Wild species	Peru	Cajamarca	SRX698416	-	-	0.935523	5.92072	F/F
TS-419	LA2173	-	-		S. pimpinellifolium	Wild species	Peru	Cajamarca	SRX698417	-	-	0.931018	6.07204	F/F
TS-420	LA2184	-	-		S. pimpinellifolium	Wild species	Peru	Amazonas	SRX698418	-	-	0.926558	5.80543	F/F
TS-421	LA2187	-	-		S. pimpinellifolium	Wild species	Peru	Amazonas	SRX698419	-	-	0.928795	5.78496	F/F
TS-422	LA2425	-	-		S. pimpinellifolium	Wild species			SRX698420	-	-	0.905517	5.61058	F/F
TS-424	-	PI126947	-		S. pimpinellifolium	Wild species	Peru		SRX698421	SRX698422	-	0.899335	4.8947	F/F	2 reads
TS-425	-	PI126925	-		S. pimpinellifolium	Wild species	Peru		SRX698423	-	-	0.905665	5.85169	F/F
TS-429	-	PI126954	-		S. pimpinellifolium	Wild species	Peru		SRX698424	-	-	0.932725	7.01806	F/F
TS-432	-	PI270449	-		S. pimpinellifolium	Wild species	Mexico		SRX698425	SRX698426	-	0.948595	5.43528	F/F
TS-433	-	PI370093	-		S. pimpinellifolium	Wild species	Canada		SRX698427	SRX698428	-	0.943355	5.33717	F/F
TS-434	LA1591	PI407547	-	SAL1871	S. pimpinellifolium	Wild species	Peru	La Libertad	SRX698429	-	-	0.922573	6.07445	F/F
TS-435	LA1595	PI407551	-	SAL1875	S. pimpinellifolium	Wild species	Peru	Ancash	SRX698430	-	-	0.91393	5.82084	F/F
TS-437	LA1578	-	-	SAL1858	S. pimpinellifolium	Wild species	Peru	La Libertad	SRX698431	SRX698432	-	0.898288	4.84333	F/F
TS-438	-	-	-	CN7542	S. pimpinellifolium	Wild species			SRX698433	-	-	0.936042	6.60886	F/F
TS-439	LA2656	PI503524	-		S. pimpinellifolium	Wild species	Peru	Tumbes	SRX698434	-	-	0.920846	6.66563	F/F
TS-440	LA2857	-	-		S. pimpinellifolium	Wild species	Ecuador	Galapagos Islands	SRX698435	-	-	0.936595	5.84299	F/F	1 read
TS-441	LA4431	-	-		S. pimpinellifolium	Wild species			SRX698436	-	-	0.91459	6.30374	F/F
TS-13	-	-	-	Pime-Bruce	S. pimpinellifolium	Wild species			SRX698437	-	-	0.950216	5.25367	F/F
TS-25	-	-	-	Clémentine	S. lycopersicum var. cerasiforme	Cultivar			SRX698438	-	-	0.971013	7.38013	F/F
TS-26	-	-	-		S. lycopersicum var. cerasiforme	Cultivar	Argentina		SRX698440	SRX698441	-	0.962431	7.43347	F/F
TS-27	-	-	-	N135 Green Gage	S. lycopersicum var. cerasiforme	Cultivar	Deutchland		SRX698442	SRX698443	-	0.977082	8.77057	F/F
TS-28	-	-	-	N 347 Yablochnyi	S. lycopersicum var. cerasiforme		Mexico		SRX698444	SRX698445	-	0.980805	8.64455	F/F
TS-29	-	-	-		S. lycopersicum var. cerasiforme	Cultivar	India		SRX698446	SRX698447	-	0.970115	7.61771	F/F
TS-30	LA1204	-	-		S. lycopersicum var. cerasiforme	Wild species	Guatemala	Quetzaltenango	SRX698448	SRX698449	-	0.960756	6.7619	F/F
TS-31	LA1464	-	-		S. lycopersicum var. cerasiforme	Wild species	Honduras	El Progreso, Yoro	SRX698450	SRX698451	-	0.975155	8.43051	F/F
TS-32	LA0172	-	-	Santa Cruz	S. lycopersicum var. cerasiforme	Latin American Cultivar	Bolivia	Santa Cruz	SRX698452	SRX698453	-	0.978528	9.74917	F/F
TS-33	LA2137	-	-		S. lycopersicum var. cerasiforme	Wild species	Ecuador	Morona-Santiago	SRX698454	SRX698455	-	0.971583	8.18752	F/F
TS-34	LA2675	-	-		S. lycopersicum var. cerasiforme	Wild species	Peru	Puno	SRX698456	-	-	0.965279	7.06439	F/F
TS-35	-	-	-	Tomate Richters	S. lycopersicum var. cerasiforme	Uncertain			SRX698457	-	-	0.981589	7.62845	F/F
TS-36	-	PI187002-1	-		S. lycopersicum var. cerasiforme	Cultivar	Guatemala		SRX698458	-	-	0.974716	8.31757	F/F
TS-37	-	-	-	L. pimpinellifolium atypique, site 10 (F300045)	S. lycopersicum var. cerasiforme	Wild Species	Peru		SRX698460	SRX698461	-	0.942407	7.28758	F/F
TS-38	-	PI129088	-		S. lycopersicum var. cerasiforme	Cultivar	Colombia		SRX698462	SRX698463	-	0.975711	7.72275	F/F	1 read
TS-39	-	-	-	Cerise Gold	S. lycopersicum var. cerasiforme	Cultivar			SRX698464	SRX698465	-	0.94898	7.7687	F/F
TS-40	-	-	-	Cerise VFNT	S. lycopersicum var. cerasiforme	Cultivar			SRX698466	SRX698467	-	0.909583	7.16714	F/F
TS-53	LA2095	-	-		S. lycopersicum var. cerasiforme	Wild species	Ecuador	Loja	SRX698468	-	-	0.956344	6.93077	F/F
TS-54	-	-	-	cerise rose	S. lycopersicum var. cerasiforme	Cultivar			SRX698469	-	-	0.85786	3.9373	F/F
TS-56	LA1320	PI365923	-		S. lycopersicum var. cerasiforme	Wild species	Peru	Apurimac	SRX698470	-	-	0.947045	6.02731	F/F
TS-57	LA1307	PI378998	-		S. lycopersicum var. cerasiforme	Wild species	Peru	Ayacucho	SRX698471	-	-	0.959111	6.44893	F/F	2 reads
TS-61	LA2670	-	-	Huayvaruni	S. lycopersicum var. cerasiforme	Wild species	Peru	Puno	SRX698472	SRX698473	-	0.913958	6.51204	F/F
TS-62	-	-	EA02959				Argentina		SRX698474	SRX698475	-	0.700151	7.19542	F/F
TS-63	-	-	-						SRX698476	-	-	0.953865	4.95376	F/F	2 reads
TS-64	-	-	EA03525			Cocktail tomato	Russia		SRX698477	-	-	0.890708	4.18522	F/F
TS-65	LA1482	-	-		S. lycopersicum var. cerasiforme	Wild species	Malaysia		SRX698478	SRX698479	-	0.913435	6.34577	F/F
TS-66	LA1388	PI379009	-	H707	S. lycopersicum var. cerasiforme	Wild species	Peru	Junin	SRX698480	-	-	0.930423	5.36097	F/F	2 reads
TS-67	-	-	EA02304			Cocktail tomato	El Salvador		SRX698481	-	-	0.960064	5.16293	F/F
TS-70	-	-	-	Pyriforme	S. lycopersicum var. cerasiforme	Cultivar			SRX698482	SRX698483	SRX698484	0.898786	9.72269	F/F
TS-71	-	-	-	Ohmiya SunCerise	S. lycopersicum var. cerasiforme	Cultivar			SRX698485	-	-	0.969209	7.41308	F/F
TS-72	-	-	-	Principe Borghese		Vintage Cultivar	Italy		SRX698486	-	-	0.970443	5.82889	F/F
TS-75	-	-	-	Poire jaune	S. lycopersicum var. cerasiforme	Cultivar			SRX698487	-	-	0.980077	7.74168	F/F	2 reads
TS-83	-	-	EA01953		S. lycopersicum var. cerasiforme	Cultivar	Zaire		SRX698488	-	-	0.980395	8.46697	F/F
TS-84	-	-	-						SRX698489	-	-	0.970508	7.79226	F/F
TS-87	LA1701	-	-	Trujillo	S. lycopersicum var. cerasiforme	Latin American Cultivar; Wild species	Peru	La Libertad	SRX698490	-	-	0.707653	3.22102	F/F
TS-91	-	-	-	N 2759 Enano	S. lycopersicum var. cerasiforme	Cultivar	Argentina		SRX698491	SRX698492	-	0.553738	6.90532	F/F
TS-94	-	-	-	Farthest North	S. lycopersicum var. cerasiforme	Cultivar	France		SRX698493	SRX698494	-	0.808942	12.9912	F/F
TS-96	LA1456	-	-		S. lycopersicum var. cerasiforme	Wild species	Mexico	Vera Cruz	SRX698495	SRX698496	-	0.375301	7.31984	F/F
TS-97	LA0154	-	-	Tiny tim	S. lycopersicum var. cerasiforme		France		SRX698497	SRX698498	SRX698499	0.654836	13.4197	F/F
TS-98	LA4355	-	-	Gold Nugget	S. lycopersicum var. cerasiforme	Cultivar	United States		SRX698500	SRX698501	-	0.783303	6.90927	F/F
TS-99	-	-	-	Celsior	S. lycopersicum var. cerasiforme				SRX698502	-	-	0.937257	4.10898	F/F
TS-105	-	-	EA01448		S. lycopersicum var. cerasiforme	Wild species	Costa Rica		SRX698503	-	-	0.941488	4.80118	F/F
TS-106	-	-	-		S. lycopersicum var. cerasiforme	Cultivar	Costa Rica		SRX698504	-	-	0.948652	4.61934	F/F
TS-107	LA1542	-	-	Turrialba	S. lycopersicum var. cerasiforme	Wild species	Costa Rica	Costa Rica	SRX698505	-	-	0.435243	3.55568	F/F
TS-109	-	-	EA02660			Cocktail tomato			SRX698506	-	-	0.9512	4.69932	F/F	2 reads
TS-116	-	-	-	N1565	S. lycopersicum var. cerasiforme	Cultivar	Peru		SRX698507	-	-	0.358237	0.592689	F/F
TS-118	LA0292	-	-	Santa Cruz, Galapagos	S. lycopersicum var. cerasiforme	Latin American Cultivar; Wild species	Ecuador	Galapagos Islands	SRX698508	SRX698509	-	0.665059	2.78763	F/F
TS-119	-	-	-	Wva 106	S. lycopersicum var. cerasiforme	Wild species	France		SRX698510	SRX698511	SRX698512	0.642229	9.97349	F/F
TS-120	-	-	EA01356				Unknown		SRX698513	-	-	0.981973	8.40692	F/F
TS-129	LA2845	-	-	Moyobamba	S. lycopersicum var. cerasiforme	Latin American Cultivar; Wild species	Peru	San Martin	SRX698514	-	-	0.954456	5.9065	F/F
TS-131	LA1162	-	-	Cuba Plum	S. lycopersicum var. cerasiforme	Cultivar	Cuba	un	SRX698515	-	-	0.957304	5.51278	F/F
TS-134	LA1429	-	-	La Estancilla	S. lycopersicum var. cerasiforme	Wild species	Ecuador	Manabi	SRX698516	-	-	0.681793	3.44362	F/F
TS-138	-	-	-	Malintka 101		Cultivar	Italy		SRX698517	-	-	0.963282	6.93365	F/F
TS-148	LA1323	PI365924	-	Pfacchayoc	S. lycopersicum var. cerasiforme	Wild species	Peru	Cusco	SRX698518	-	-	0.939706	5.92574	F/F
TS-149	LA1425	PI379060	-	Villa Hermosa	S. lycopersicum var. cerasiforme	Latin American Cultivar	Colombia	Cauca	SRX698519	-	-	0.552857	4.44261	F/F
TS-154	LA1623	-	-	Muna	S. lycopersicum var. cerasiforme	Wild species	Mexico	Yucatan	SRX698520	-	-	0.97211	7.07651	F/F
TS-158	LA2626	-	EA01541	PE-67	S. lycopersicum var. cerasiforme	Wild species	Peru	Cusco	SRX698521	-	-	0.970782	9.21332	F/F
TS-165	LA1218	-	-	Veracruz	S. lycopersicum var. cerasiforme	Latin American Cultivar	Mexico	Vera Cruz	SRX698522	-	-	0.98162	6.32352	F/F
TS-181	LA1457	-	EA01438		S. lycopersicum var. cerasiforme	Wild species	Mexico		SRX698523	SRX698524	-	0.869025	4.97519	F/F
TS-187	-	-	-	Monplaisir	S. lycopersicum var. cerasiforme	Cultivar			SRX698525	-	-	0.938456	4.66788	F/F
TS-189	-	-	-	Nagcarlang		Cultivar	Philippines		SRX698526	-	-	0.960499	5.39702	F/F
TS-202	LA2402	-	-		S. lycopersicum var. cerasiforme	Latin American Cultivar	Brazil	Santa Catarina	SRX698527	-	-	0.661987	2.86375	F/F
TS-205	-	-	-	8 bis	S. lycopersicum var. cerasiforme	Cultivar			SRX698528	-	-	0.91949	4.38353	F/F
TS-209	-	-	-	Da serbo		landrace	Italy		SRX698529	SRX698530	-	0.846023	3.34403	F/F
TS-213	-	-	EA01784				Italy		SRX698531	-	-	0.967641	6.63853	F/F
TS-216	-	-	-	Phyra	S. lycopersicum var. cerasiforme	Cultivar			SRX698532	-	-	0.171084	0.284186	F/F
TS-219	-	-	-	Mobalcon		landrace	Greece		SRX698533	-	-	0.782578	2.13124	F/F
TS-221	LA1569	-	-	Jalapa	S. lycopersicum var. cerasiforme	Wild species	Mexico	Vera Cruz	SRX698534	-	-	0.909217	5.19462	F/F
TS-223	LA2675	-	EA01557		S. lycopersicum var. cerasiforme	Wild species	Peru	Puno	SRX698535	SRX698536	SRX698537	0.655953	10.1344	F/F
TS-227	-	-	-	Atom	S. lycopersicum var. cerasiforme	Cultivar			SRX698538		-	0.763724	2.41186	F/F
TS-229	LA1620	-	-		S. lycopersicum var. cerasiforme	Wild species	Brazil	Bahia	SRX698539		-	0.974779	7.11025	F/F
TS-230	-	-	-	Cerise Ildi	S. lycopersicum var. cerasiforme	Cultivar			SRX698540	SRX698541	-	0.733228	13.164	F/F
TS-231	-	-	-	L 285	S. lycopersicum var. cerasiforme	Cultivar			SRX698542		-	0.952358	6.14807	F/F
TS-233	LA1218	-	EA00602		S. lycopersicum var. cerasiforme	Latin American Cultivar	Mexico	Vera Cruz	SRX698543		-	0.380962	0.928866	ND
TS-238	LA1228	PI379047	-	Macas	S. lycopersicum var. cerasiforme	Wild species	Ecuador	Morona-Santiago	SRX698544	SRX698545	-	0.802938	7.77609	F/F
TS-240	LA3136	-	-	Arroyo Rico	S. lycopersicum var. cerasiforme	Wild species	Cuba	Holguin	SRX698546	-	-	0.929438	5.2539	F/F
TS-243	-	-	EA04228				Mexico		SRX698547	-	-	0.952774	4.26267	F/F
TS-247	-	-	-	N 795 Pescio	S. lycopersicum var. cerasiforme	Cultivar	Peru		SRX698548	-	-	0.968808	6.77219	F/F
TS-248	-	-	-						SRX698549	-	-	0.949298	5.92944	F/F
TS-250	-	-	EA03539				Russia		SRX698550	-	-	0.976937	6.57279	F/F
TS-252	-	-	EA01802			cocktail tomato	Italy		SRX698551	-	-	0.969439	5.82992	F/F
TS-254	-	-	EA02979						SRX698552	-	-	0.941956	4.59948	F/F
TS-257	-	-	-	Marpha N2	S. lycopersicum var. cerasiforme	Cultivar	France		SRX698553	SRX698554	-	0.34601	5.67288	F/F
TS-258	-	-	-	Minibel	S. lycopersicum var. cerasiforme	Cultivar			SRX698555	-	-	0.945717	5.71399	F/F
TS-260	-	-	-	Cerise Orange dUzès	S. lycopersicum var. cerasiforme	Cultivar	France		SRX698556	SRX698557	-	0.296458	5.04456	ND
TS-262	LA1247	PI379058	EA01403		S. lycopersicum var. cerasiforme	Wild species	Ecuador	Loja	SRX698558	-	-	0.967882	6.23638	F/F
TS-271	-	-	-	Linosa		landrace	Italy		SRX698559	-	-	0.706054	6.14252	F/F
TS-273	LA2640	-	EA01545	PE-63	S. lycopersicum var. cerasiforme	Wild species	Peru	Apurimac	SRX698560	-	-	0.949266	5.21838	F/F
TS-280	-	-	-	Cerise du sud ouest N 2	S. lycopersicum var. cerasiforme	Wild species			SRX698561	-	-	0.980236	6.71913	F/F
TS-281	LA1286	PI365920	-	San Martin de Pangoa	S. lycopersicum var. cerasiforme	Wild species	Peru	Junin	SRX698562	SRX698563	-	0.949475	5.11378	F/F
TS-283	-	-	-	Cisterno	S. lycopersicum var. cerasiforme	Cultivar			SRX698564	SRX698565	-	0.961109	5.65456	F/F	1 read
TS-284	-	-	-	Cerazjnho		landrace	Brasil		SRX698566	-	-	0.920105	3.51114	F/F
TS-286	-	-	-	Allungato piccolo		landrace	Brasil		SRX698567	-	-	0.686425	1.77397	ND
TS-287	-	-	EA00915			Cocktail tomato	Unknown		SRX698568	-	-	0.879204	3.31349	F/F
TS-289	LA1244	PI379044	EA00610		S. lycopersicum var. cerasiforme	Latin American Cultivar	Ecuador	Guayas	SRX698569	-	-	0.536971	1.22445	F/F
TS-290	-	-	-	N 2257 Dikorastushii...	S. lycopersicum var. cerasiforme	Cultivar	Peru		SRX698570	SRX698571	-	0.675891	8.17693	F/F
TS-294	-	-	-	N 933	S. lycopersicum var. cerasiforme	Cultivar	Uzbekistan		SRX698572	-	-	0.85782	2.94335	F/F
TS-295	LA0417	-	-	Puna	S. lycopersicum var. cerasiforme	Latin American Cultivar; Wild species	Ecuador	Guayas	SRX698573	SRX698574	-	0.789007	12.6024	F/F
TS-298	LA2308	-	-	San Francisco	S. lycopersicum var. cerasiforme	Wild species	Peru	San Martin	SRX698575	SRX698576	-	0.785287	7.00873	F/F
TS-299	LA2131	-	-	Bomboiza	S. lycopersicum var. cerasiforme	Wild species	Ecuador	Zamora-Chinchipe	SRX698577	-	-	0.97389	5.50087	F/F	2 reads
TS-300	LA1231	PI379049	-	Tena	S. lycopersicum var. cerasiforme	Wild species	Ecuador	Napo	SRX698578	SRX698579	-	0.848432	6.94175	F/F
TS-301	LA2688	-	-	Santa Cruz near Shintuyo	S. lycopersicum var. cerasiforme	Wild species	Peru	Madre de Dios	SRX698580	-	-	0.579839	6.33085	F/F
TS-302	LA1543	-	-	Upper Parana	S. lycopersicum var. cerasiforme	Wild species	Brazil		SRX698581	-	-	0.977823	6.69543	F/F
TS-303	LA1461	-	-	Los Banos	S. lycopersicum var. cerasiforme	Wild species	Philippines	Los Banos	SRX698582	SRX698583	-	0.768428	11.2101	F/F
TS-304	LA2307	-	-	Tarapoto	S. lycopersicum var. cerasiforme	Latin American Cultivar	Peru	San Martin	SRX698584	-	-	0.96242	5.96097	F/F	2 reads
TS-423	LA2840	-	-		S. lycopersicum var. cerasiforme	Wild species	Peru	Amazonas	SRX698585	-	-	0.93888	5.85576	F/F
TS-426	LA1263	PI365918	-	SAL345	S. lycopersicum var. cerasiforme	Cultivar	Ecuador	Guayas	SRX698586	SRX698587	-	0.946594	5.23535	F/F
TS-427	-	PI126933	-		S. lycopersicum var. cerasiforme	Cultivar	Peru		SRX698588	-	-	0.938373	5.11394	F/F
TS-428	-	PI126953	-		S. lycopersicum var. cerasiforme	Cultivar	Peru		SRX698589	SRX698590	-	0.843373	4.43631	F/F
TS-430	-	PI127807	-	BL 587-S	S. lycopersicum var. cerasiforme	Cultivar	Peru		SRX698591	-	-	0.960058	7.36805	F/F
TS-431	-	PI127807	-	BL 587	S. lycopersicum var. cerasiforme	Cultivar	Peru		SRX698592	-	-	0.960827	6.80094	F/F
TS-436	-	-	-	BL 359	S. lycopersicum var. cerasiforme	Cultivar			SRX698593	-	-	0.972313	5.9395	F/F
TS-1	LA0490	-	-	VF-36	S. lycopersicum	Vintage Processing	United States		SRX698594	-	-	0.975597	5.76657	F/F
TS-2	LA2706	-	-	Moneymaker	S. lycopersicum	Vintage Fresh Market	England		SRX698595	-	-	0.968238	8.71875	F/F
TS-3	LA3475	-	-	M-82	S. lycopersicum	Modern Processing	Israel		SRX698596	-	-	0.961212	5.70355	F/F
TS-4	LA3856	-	-	Hawaii 7998	S. lycopersicum	Inbred line			SRX698597	-	-	0.955679	5.25467	F/F
TS-5	LA2711	-	-	Edkawi	S. lycopersicum	Vintage Fresh Market	Egypt		SRX698598	-	-	0.972534	5.76178	F/F	2 reads
TS-6	LA3008	-	-	San Marzano	S. lycopersicum	Vintage Processing	Italy		SRX698599	-	-	0.949815	4.39874	F/F
TS-7	LA3911	-	-	Micro-Tom	S. lycopersicum	Modern Fresh Market	United States		SRX698600	-	-	0.962918	5.26055	F/F
TS-8	LA4024	-	-	E-6203	S. lycopersicum	Modern Processing	United States		SRX698601	-	-	0.968938	5.50926	F/F
TS-9	LA2838A	-	-	Ailsa Craig	S. lycopersicum	Vintage Fresh Market	England		SRX698602	-	-	0.973559	5.45256	F/F
TS-10	LA0502	-	-	Marglobe	S. lycopersicum	Vintage Fresh Market	United States		SRX698603	-	-	0.981461	7.49351	F/F
TS-11	-	-	-	KR2	S. lycopersicum	Modern Fresh Market			SRX698604	-	-	0.933299	5.13511	F/F
TS-12	-	-	-	yoku improvement	S. lycopersicum	Modern Fresh Market			SRX698605	-	-	0.939067	5.24992	F/F
TS-41	-	-	EA02435		S. lycopersicum	Cocktail tomato	El Salvador		SRX698606	-	-	0.971837	6.01558	F/F
TS-42	-	PI345565	EA05808		S. lycopersicum	Processing	Russia		SRX698607	-	-	0.981735	7.55045	F/F
TS-43	-	-	EA00840	Moneymaker		Fresh Market			SRX698608	-	-	0.969014	5.24447	F/F	2 reads
TS-44	-	-	-	A pera abruzzese		Landrace	Italy		SRX698609	-	-	0.973609	6.95064	F/F
TS-45	-	PI303718	EA05578		S. lycopersicum	Processing	United States		SRX698610	-	-	0.944799	4.68693	F/F
TS-46	-	-	EA01237			Processing	Unknown		SRX698611	-	-	0.979647	5.81402	F/F
TS-47	-	-	EA01960		S. lycopersicum	Processing	Russia		SRX698612	-	-	0.966767	5.61871	F/F
TS-48	LA0146	-	-	Mexico City	S. lycopersicum	Processing	Mexico	Mercado	SRX698613	-	-	0.959756	6.11894	F/F
TS-49	LA3238	-	-	Earliana	S. lycopersicum	Processing	United States		SRX698614	SRX698615	-	0.776938	6.36762	F/F
TS-51	-	-	-			Processing			SRX698616	-	-	0.943093	4.69388	F/F
TS-52	-	-	-	05-4126 (97-49-2)		Processing	Unknown		SRX698617	-	-	0.741794	5.09572	F/F
TS-55	-	-	EA00448			Processing	Unknown		SRX698618	-	-	0.971775	6.88483	F/F
TS-58	-	-	EA03577		S. lycopersicum	Processing	Russia		SRX698619	-	-	0.969648	6.82557	F/F
TS-59	-	-	EA02898			Processing	Bulgaria		SRX698620	-	-	0.94626	6.20859	F/F
TS-60	LA2009	-	-	New Yorker	S. lycopersicum	Processing	United States		SRX698621	-	-	0.940718	5.02771	F/F
TS-68	LA0395	-	-	Chiclayo	S. lycopersicum	Processing	Peru	Lambayeque	SRX698622	SRX698623	-	0.750142	10.7253	F/F
TS-69	LA1459	-	-	Huachinango	S. lycopersicum	Processing	Mexico		SRX698624	-	-	0.972143	6.13774	F/F
TS-73	-	-	-	Quarantino		Processing	Italy		SRX698625	-	-	0.934831	5.7758	F/F
TS-74	-	-	-	N 739	S. lycopersicum	Processing	Peru		SRX698626	-	-	0.93759	5.16034	F/F	2 reads
TS-76	-	-	EA01230			Processing	Unknown		SRX698627	-	-	0.976257	7.19697	F/F
TS-78	-	-	EA02895		S. lycopersicum	Processing	Russia		SRX698628	-	-	0.971957	7.9047	F/F
TS-80	-	-	EA01020			Processing	Unknown		SRX698629	-	-	0.857697	6.18194	F/F
TS-81	-	-	EA02761			Processing	Russia		SRX698630	-	-	0.970391	6.33582	F/F
TS-82	-	-	EA03274			Processing	Spain		SRX698631	-	-	0.786116	4.61514	F/F
TS-85	-	-	-			Processing			SRX698632	-	-	0.968386	6.58065	F/F
TS-86	-	-	EA01684			Processing	Italy		SRX698633	SRX698634	-	0.909569	13.1301	F/F
TS-88	-	-	EA01804		S. lycopersicum	Processing	Italy		SRX698635	SRX698636	-	0.90608	10.9711	F/F
TS-89	-	-	EA01185			Processing	Unknown		SRX698637	-	-	0.955192	5.44446	F/F
TS-90	-	-	EA02753		S. lycopersicum	Processing	Russia		SRX698638	-	-	0.963119	5.77759	F/F
TS-93	-	-	EA01002			Processing	Unknown		SRX698639	-	-	0.951358	4.58008	F/F
TS-95	-	-	-	Moneymaker	S. lycopersicum	Processing			SRX698640	-	-	0.982959	7.55204	F/F
TS-100	-	-	EA03456		S. lycopersicum	Processing	Italy		SRX698641	-	-	0.985065	9.16742	F/F
TS-101	-	-	EA00369		S. lycopersicum	Processing	Unknown		SRX698642	SRX698643	-	0.385525	7.37684	F/F
TS-102	-	-	EA03673		S. lycopersicum	Processing	Russia		SRX698644	SRX698645	-	0.906637	8.72324	F/F
TS-103	-	-	EA00389		S. lycopersicum	Processing	Unknown		SRX698646	-	-	0.959229	5.38463	F/G
TS-104	-	-	EA01756		S. lycopersicum	Processing	Italy		SRX698647	-	-	0.938611	4.19317	ND
TS-108	-	-	EA01989	Puno I	S. lycopersicum	Processing	Peru		SRX698648	-	-	0.734451	2.86666	F/F
TS-110	-	PI93302	EA04243		S. lycopersicum	Processing	China		SRX698649	-	-	0.917909	3.73279	F/F
TS-111	-	-	EA01270			Processing	Unknown		SRX698650	SRX698651	-	0.900143	8.08371	F/F
TS-112	-	-	EA03083		S. lycopersicum	Processing	Russia		SRX698652	-	-	0.972715	5.37359	F/F
TS-113	-	-	EA01198			Processing	Unknown		SRX698653	-	-	0.939275	4.00598	F/F
TS-114	-	-	EA01982		S. lycopersicum	Processing	Russia		SRX698654	-	-	0.901826	3.19804	F/F
TS-115	-	-	EA03426			Processing	Unknown		SRX698655	-	-	0.864879	5.27747	F/F
TS-117	-	-	-	Scatolone di bolsena		Processing	Italy		SRX698656	-	-	0.933076	4.01206	F/F
TS-121	LA3846	-	-	NC EBR-6	S. lycopersicum	Processing	United States		SRX698657	SRX698658	SRX698659	0.852924	9.71674	F/F
TS-122	LA1090	-	-	Rutgers	S. lycopersicum	Processing	United States		SRX698660	SRX698661	-	0.371931	4.35824	F/F
TS-125	-	-	EA00422			Processing	Unknown		SRX698662	SRX698663	-	0.836721	3.71415	F/F
TS-126	-	-	EA01903		S. lycopersicum	Processing	United States		SRX698664	SRX698665	-	0.564504	6.53302	F/F
TS-127	LA0113	-	-	Hacienda Calera	S. lycopersicum	Processing	Peru	La Libertad	SRX698666	-	-	0.942999	5.38275	F/F
TS-128	LA0012	-	-	Pearson	S. lycopersicum	Processing	United States		SRX698667	-	-	0.968615	6.84781	F/F
TS-130	LA2413	-	-	Severianin	S. lycopersicum	Processing	Russia		SRX698668	-	-	0.502316	3.76337	F/F
TS-132	LA3903	-	-	Primabel	S. lycopersicum	Processing	France		SRX698669	-	-	0.975008	6.19311	F/F
TS-133	LA3528	-	-	Peto95-43	S. lycopersicum	Processing	United States		SRX698670	SRX698671	-	0.785043	3.45345	F/F
TS-135	LA0466	PI 258469	-	Hacienda Rosario	S. lycopersicum	Processing	Chile	Arica and Parinacota	SRX698672	-	-	0.971484	6.651	F/F
TS-136	-	-	-	Vito		Processing	Italy		SRX698673	-	-	0.674552	3.97763	F/F
TS-137	-	-	-	Spagnoletta		Processing	Italy		SRX698674	-	-	0.959608	5.44235	F/F
TS-139	-	-	-	Red Setter		Processing	USA		SRX698675	-	-	0.975403	7.06863	F/F
TS-140	-	-	-	149-77		Processing	Italy		SRX698676	-	-	0.975437	7.13587	F/F
TS-141	-	-	-	Saladette		Processing	Italy		SRX698677	-	-	0.975741	7.73022	F/F
TS-142	-	-	-	Roma		Processing	Italy		SRX698678	-	-	0.970983	6.84356	F/F
TS-143	LA4025	-	-	Fla.7547	S. lycopersicum	Processing	United States		SRX698679	-	-	0.611513	4.58049	F/F
TS-147	-	-	-			Processing			SRX698680	SRX698681	-	0.852284	8.74669	F/F
TS-150	LA2285	-	-	Tarapoto	S. lycopersicum	Processing	Peru	San Martin	SRX698682	SRX698683	SRX698684	0.932549	6.57213	F/F
TS-151	LA2399	-	-	T-5	S. lycopersicum	Processing	United States		SRX698685	SRX698686	-	0.885746	5.04784	F/F
TS-152	LA1021	-	-	Santa Cruz B	S. lycopersicum	Processing	Brazil	Sao Paulo	SRX698687	-	-	0.96033	5.83984	F/F
TS-153	LA1544	-	-	Xol Languna	S. lycopersicum	Processing	Mexico	Campeche	SRX698688	SRX698689	-	0.442352	1.81294	F/F
TS-155	LA0533	-	-	Condine Red	S. lycopersicum	Processing	Germany		SRX698690	-	-	0.706121	4.0703	F/F
TS-157	-	-	EA03648		S. lycopersicum	Processing	Russia		SRX698691	-	-	0.862414	3.17574	F/F
TS-159	-	-	EA03028			Processing	Russia		SRX698692	-	-	0.965631	5.75142	F/F
TS-160	-	-	EA03533		S. lycopersicum	Processing	Russia		SRX698693	-	-	0.968986	6.48625	F/F
TS-161	-	-	EA02586		S. lycopersicum	Processing	Russia		SRX698694	-	-	0.967705	5.85607	F/F
TS-162	-	-	EA03463		S. lycopersicum	Processing	Azerbaijan		SRX698695	-	-	0.937827	4.03647	F/F
TS-163	LA1504	-	-	Marmande	S. lycopersicum	Processing	France		SRX698696	SRX698697	-	0.953248	5.45837	F/F
TS-166	LA0404	-	-	Piura	S. lycopersicum	Processing	Peru	Piura	SRX698698	SRX698699	-	0.692237	5.61084	F/F
TS-167	LA0147	-	-	Tegucigalpa	S. lycopersicum	Processing	Honduras	Tegucigalpa mercado	SRX698700	-	-	0.853334	4.59797	F/F
TS-168	-	-	-	Da appendere		Processing	Italy		SRX698701	-	-	0.950085	4.84138	F/F
TS-169	-	-	-	Cuor di bue di Albenga		Processing	Italy		SRX698702	-	-	0.931303	3.74284	F/F
TS-170	-	-	-	Cuor di bue		Processing	Italy		SRX698703	-	-	0.951055	4.27328	F/F
TS-171	LA1706	-	-	UC-82	S. lycopersicum	Processing	United States		SRX698704	SRX698705	-	0.516534	1.79089	F/F
TS-172	-	PI280060	EA05480		S. lycopersicum	Processing	Canada		SRX698706	-	-	0.966491	5.89212	F/F
TS-173	-	-	EA03611		S. lycopersicum	Processing	Russia		SRX698707	-	-	0.972249	6.64616	F/F
TS-174	-	-	EA00304			Processing	Unknown		SRX698708	-	-	0.962008	6.0649	F/F
TS-175	-	-	EA03586		S. lycopersicum	Processing	Russia		SRX698709	-	-	0.896451	4.80165	F/F
TS-176	-	-	EA02669			Processing	Tunisia		SRX698710	-	-	0.515262	1.31175	F/F
TS-177	-	-	EA01155			Processing	Unknown		SRX698711	-	-	0.94538	4.88088	F/F
TS-178	-	PI513036	EA06485		S. lycopersicum	Processing	Spain		SRX698712	-	-	0.90668	3.56286	F/F
TS-179	-	-	EA01027			Processing	Unknown		SRX698713	SRX698714	-	0.898188	8.26406	F/F
TS-180	-	-	EA02728			Processing	Russia		SRX698715	-	-	0.916407	3.67767	F/F
TS-183	-	-	EA02764			Processing	Germany		SRX698716	-	-	0.916369	3.63087	F/F
TS-184	LA2283	-	-	Tarapoto	S. lycopersicum	Processing	Peru	San Martin	SRX698717	-	-	0.958428	4.83832	F/F
TS-185	LA4347	-	-	B-L-35	S. lycopersicum	Processing	Spain	Mallorca	SRX698718	SRX698719	-	0.539521	8.59503	F/F
TS-186	LA3214	-	-	Rowpac	S. lycopersicum	Processing	United States		SRX698720	-	-	0.826049	3.27152	F/F	2 reads
TS-188	LA1506	-	-	Stone	S. lycopersicum	Processing	United States		SRX698721	SRX698722	SRX698723	0.70188	5.74183	F/F
TS-190	-	-	-	Santa Chiara		Processing	Italy		SRX698724	-	-	0.957478	5.68498	F/F
TS-191	-	-	-	Francescano		Processing	Italy		SRX698725	-	-	0.967535	6.10422	F/F
TS-192	-	-	-	Severianin		Processing	Russia		SRX698726	-	-	0.971514	5.87291	F/F
TS-193	-	-	-	Pantano dArdea		Processing	Italy		SRX698727	-	-	0.956047	5.61026	F/F
TS-194	-	-	-			Processing			SRX698728	-	-	0.945019	5.0909	F/F
TS-195	LA0516	-	-	Ace	S. lycopersicum	Processing	United States		SRX698729	-	-	0.217379	2.68048	F/F	2 reads
TS-196	-	-	EA00240	N020212		Processing	Unknown		SRX698730	-	-	0.334712	0.61134	F/F
TS-197	-	-	-	Libanese		Processing	Libanon		SRX698731	-	-	0.956603	5.6192	F/F
TS-198	-	-	EA00512			Processing			SRX698732	-	-	0.941751	4.51324	F/F
TS-200	LA3320	-	-	Hot set	S. lycopersicum	Processing	Italy		SRX698733	SRX698734	-	0.90132	8.18044	F/F
TS-201	LA1210	-	-	San Salvador	S. lycopersicum	Processing	El Salvador	San Salvador	SRX698735	-	-	0.965922	5.29953	F/F
TS-203	-	-	-	Bell pepper-like		Processing	Italy		SRX698736	-	-	0.959732	5.21331	F/F
TS-204	LA3840	-	-	Fla.7060	S. lycopersicum	Processing	United States		SRX698737	-	-	0.386354	0.577763	G/G
TS-206	LA0089	-	-	Prince Borghese	S. lycopersicum	Processing	Italy		SRX698738	-	-	0.262306	3.40457	F/F
TS-210	LA3625	-	-	NC 265-1 (93)-3-3	S. lycopersicum	Processing	United States		SRX698739	-	-	0.927708	4.90879	F/F
TS-211	LA4354	-	-	NC 84173	S. lycopersicum	Processing	United States		SRX698740	-	-	0.922124	5.70512	F/F
TS-212	LA3242	-	-	Flora-Dade	S. lycopersicum	Processing	United States		SRX698741	SRX698742	-	0.905161	4.59155	F/F
TS-214	-	-	-	Panama		Processing	Panama		SRX698743	-	-	0.766586	6.53605	F/F
TS-215	-	-	-	Vrbikanske Nizke		Processing	Bulgaria/Italy		SRX698744	SRX698745	SRX698746	0.76836	7.75387	F/F
TS-218	-	-	-	Santa Clara 5800		Processing	Brasil		SRX698747	SRX698748	-	0.344322	0.797341	F/F
TS-220	-	-	-	Barnaulski Konservnyi		Processing	Russia		SRX698749	-	-	0.842196	3.61054	F/F	1 read
TS-224	LA0410	PI 258474	-	Guayaquil	S. lycopersicum	Processing	Ecuador	Guayas	SRX698750	SRX698751	-	0.661381	1.90314	F/F
TS-225	-	PI330336	EA05747		S. lycopersicum	Processing	Japan		SRX698752	-	-	0.874062	3.59194	F/F
TS-226	-	-	-	Microtom	S. lycopersicum	Processing	France		SRX698753	-	-	0.465078	3.12649	F/F
TS-228	-	-	-	M-82	S. lycopersicum	Processing			SRX698754	SRX698755	SRX698756	0.72388	7.84063	F/F
TS-232	-	-	EA00951			Processing	Unknown		SRX698757	-	-	0.542083	1.39177	F/F
TS-234	-	-	EA01371			Processing	Unknown		SRX698758	-	-	0.926738	4.10914	F/F
TS-235	-	-	EA00892			Processing	Guatemala		SRX698759	-	-	0.369657	1.11075	ND
TS-236	-	-	EA02732			Processing	Russian federation		SRX698760	-	-	0.818677	2.64104	F/F
TS-237	LA3243	-	-	Platense	S. lycopersicum	Processing	Argentina		SRX698761	-	-	0.498172	4.03506	F/F
TS-239	LA3845	-	-	NCEBR-5	S. lycopersicum	Processing	United States		SRX698762	-	-	0.916617	3.36086	F/F
TS-241	LA0126	-	-	Quito	S. lycopersicum	Processing	Ecuador	Pichincha	SRX698763	SRX698764	-	0.713278	12.6001	F/F
TS-242	LA0134C	-	-	Ayacucho	S. lycopersicum	Processing	Peru	Ayacucho	SRX698765	-	-	0.96355	5.35856	F/F
TS-245	-	-	EA03126		S. lycopersicum	Processing	Czech republic		SRX698766	-	-	0.975236	6.22678	F/F
TS-246	-	-	EA00983			Processing	Unknown		SRX698767	-	-	0.952169	4.22256	F/F
TS-249	LA1462	-	-	Merida	S. lycopersicum	Processing	Mexico		SRX698768	-	-	0.967312	6.06575	F/F
TS-251	-	PI647249	EA04001		S. lycopersicum	Processing	Spain		SRX698769	-	-	0.969276	5.2484	F/F
TS-253	LA4345	-	-	Heinz 1706-BG	S. lycopersicum	Processing	United States		SRX698770	-	-	0.938298	4.52243	F/F
TS-255	-	-	EA03002			Processing	Russian federation		SRX698771	-	-	0.980073	8.15104	F/F
TS-256	LA2260		EA00744		S. lycopersicum	Processing	Peru	San Martin	SRX698772	-	-	0.969504	7.44658	F/F
TS-259	-	-	EA01712			Processing	Italy		SRX698773	-	-	0.961496	5.34843	F/F
TS-261	LA1511	-	EA01444		S. lycopersicum	Processing	Brazil	Minas Gerais	SRX698774	-	-	0.971002	6.61673	F/F
TS-263	LA3343	-	-	Rio Grande	S. lycopersicum	Processing	United States		SRX698775	SRX698776	-	0.508257	5.11562	F/F
TS-264	LA0025	-	-	King Humbert #1	S. lycopersicum	Processing	Italy		SRX698777	SRX698778	-	0.766326	7.62288	F/F
TS-268	-	-	EA01915		S. lycopersicum	Processing	Unknown		SRX698779	SRX698780	-	0.691799	9.3953	F/F
TS-269	-	-	-	Canestrino		Processing	Italy		SRX698781	SRX698782	-	0.515899	10.6602	F/F
TS-270	-	-	EA03174			Processing	Bulgaria		SRX698783	SRX698784	-	0.658272	13.4723	F/F
TS-272	-	-	EA06878			Processing	Unknown		SRX698785	-	-	0.581848	3.04352	F/F
TS-274	-	-	EA03613			Processing	Russian federation		SRX698786	SRX698787	-	0.601997	6.14296	F/F
TS-275	-	-	EA01049			Processing	Unknown		SRX698788	SRX698789	-	0.665216	5.16703	F/F
TS-276	-	-	EA03650			Processing	Moldova		SRX698790	SRX698791	-	0.662389	5.48942	F/F
TS-277	LA3144	-	-	Hunt100	S. lycopersicum	Processing	United States		SRX698792	SRX698793	-	0.689464	6.22801	F/F
TS-278	LA0517	-	-	Early Santa Clara	S. lycopersicum	Processing	United States		SRX698794	SRX698795	-	0.72539	12.1861	F/F
TS-282	-	-	-	Ucra2		Processing	Ukraine		SRX698796	-	-	0.974288	6.12628	F/F
TS-285	-	PI303752	EA05612		S. lycopersicum	Processing	United States		SRX698797	-	-	0.889181	3.09101	F/F
TS-288	-	-	EA04236		S. lycopersicum	Processing	China		SRX698798	-	-	0.778065	2.21945	F/F
TS-292	-	-	EA06902		S. lycopersicum	Processing	Unknown		SRX698799	-	-	0.786436	4.75618	F/F
TS-293	-	-	EA03439		S. lycopersicum	Processing	Unknown		SRX698800	-	-	0.982403	6.60119	F/F
TS-296	-	-	-	Droplet	S. lycopersicum	Processing			SRX698801	-	-	0.961796	6.97508	F/F	2 reads
TS-297	-	PI291344	EA05550		S. lycopersicum	Processing	China		SRX698802	-	-	0.578892	4.49539	F/F
TS-400	-	-	-		S. lycopersicum	Processing	China		SRX698803	SRX698804	SRX698805	0.966836	34.1286	F/F
TS-401	-	-	-		S. lycopersicum	Processing	China		SRX698806	SRX698807	-	0.961861	7.11138	F/F
TS-409	-	PI124161	-		S. lycopersicum	Processing	Guatemala		SRX698808	-	-	0.946824	7.89429	F/F
TS-305	-	-	-		S. lycopersicum	Processing			SRX698809	-	-	0.951517	5.62743	F/F
TS-306	-	-	-		S. lycopersicum	Processing			SRX698810	-	-	0.951898	5.31098	G/G	1 read
TS-307	-	-	-		S. lycopersicum	Processing			SRX698811	SRX698812	-	0.939324	5.02039	F/F
TS-308	-	-	-		S. lycopersicum	Processing			SRX698813	-	-	0.966104	6.43074	F/F
TS-309	-	-	-		S. lycopersicum	Processing			SRX698814	-	-	0.923025	5.56767	F/F	2 reads
TS-310	-	-	-		S. lycopersicum	Processing			SRX698815	-	-	0.962904	5.57819	F/F
TS-311	-	-	-		S. lycopersicum	Processing			SRX698816	-	-	0.944739	5.00593	F/F
TS-312	-	-	-		S. lycopersicum	Processing			SRX698817	-	-	0.921849	5.09526	F/F
TS-313	-	-	-		S. lycopersicum	Processing			SRX698818	-	-	0.962881	5.70994	F/F
TS-314	-	-	-		S. lycopersicum	Processing			SRX698819	-	-	0.971097	8.13913	F/F
TS-315	-	-	-		S. lycopersicum	Processing			SRX698820	-	-	0.988231	8.9782	F/F
TS-316	-	-	-		S. lycopersicum	Processing			SRX698821	-	-	0.988352	10.3796	F/F
TS-317	-	-	-		S. lycopersicum	Processing			SRX698822	-	-	0.860942	9.17553	F/F
TS-318	-	-	-		S. lycopersicum	Processing			SRX698823	-	-	0.971523	7.44171	F/F
TS-319	-	-	-		S. lycopersicum	Processing			SRX698824	-	-	0.966752	6.48601	F/F
TS-320	-	-	-		S. lycopersicum	Processing			SRX698825	-	-	0.957718	5.70819	F/F
TS-321	-	-	-		S. lycopersicum	Processing			SRX698826	-	-	0.9796	8.52093	F/F
TS-146	LA2133	-	-		S. neorickii		Peru		SRX698827	-	-	0.619403	3.46633	F/F
TS-208	LA0528	-	-	Santa Cruz: Academy Bay	S. galapagense		Ecuador		SRX698828	SRX698829	-	0.74124	2.267	F/F	2 reads
TS-199	LA0746	-	EA00587		S. cheesmaniae		Ecuador		SRX698830	-	-	0.85044	3.29989	F/F
TS-207	LA1037	-	-		S. cheesmaniae		Ecuador	Galapagos Islands	SRX698831	-	-	0.842535	3.18689	F/F
TS-217	LA0429	-	EA00568		S. cheesmaniae		Ecuador	Galapagos Islands	SRX698832	SRX698833	-	0.649905	2.44151	F/F
TS-402	-	PI126935	-		S. peruvianum		Peru		SRX698834	SRX698835	-	0.521801	5.88971	F/F
TS-403	-	PI128650	-		S. peruvianum		Chile		SRX698836	-	-	0.506173	2.83106	F/F
TS-404	-	PI128657	-		S. peruvianum		Peru		SRX698837	-	-	0.53249	3.1739	F/F
TS-408	LA1969	-	-		S. chilense		Peru		SRX698838	-	-	0.498247	3.2366	F/F
TS-407	-	PI247087	-		S. habrochaites		Ecuador		SRX698839	-	-	0.437442	2.57848	F/F
ND: Not Determined (BLAST did not find any hit)

## Sheet: Aflitos_etal_2014
Supplementary Dataset 2: Tomato germplasm collection re-sequenced by Aflitos et al. 2014
AccessionCode	TGRC	PI CGN#	EuSol #	V #	PC #	Name	Botanical variety	Categories	Origin	SRA Experiment set (SRX)	SL2.50ch12:1301458..1301460	Observations
REF	LA4345	-	-	-	-	Heinz 1706	S. lycopersicum				F/F
RF_001	LA2706	PI262996	EA00840/EA02936/EA05097/EA10006	-	-	Moneymaker	S. lycopersicum	old cultivar	NLD	ERX384339	F/F
RF_002	LA2838A	-	EA01101	-	-	Alisa Craig	S. lycopersicum	old cultivar	GBR	ERX384340	F/F
RF_003	-	PI406760	EA06086	-	-	Gardeners Delight	S. lycopersicum	old cultivar	GBR	ERX384341	F/F
RF_004	LA1090	-	EA00465	-	-	Rutgers	S. lycopersicum	old cultivar	USA	ERX384342	F/F
RF_005	-	-	EA00325	-	-	Galina	S. lycopersicum	old cultivar	RUS	ERX384343	F/F
RF_006	-	-	EA00488	-	-	Taxi	S. lycopersicum			ERX384344	F/F
RF_007	-	-	EA00375	-	-	Katinka Cherry	S. lycopersicum	old cultivar	RUS	ERX384345	F/F
RF_008	-	-	EA00371	-	-	John's big orange	S. lycopersicum	old cultivar	AUS	ERX384346	F/F
RF_011	LA2463	-	EA02617	-	-	All Round	S. lycopersicum	old cultivar	GBR	ERX384347	F/F
RF_012	-	-	EA02724	-	-	Sonato	S. lycopersicum	old cultivar	NLD	ERX384348	F/F
RF_013	-	-	EA03701	-	-	Cross Country	S. lycopersicum	old cultivar	RUS	ERX384349	F/F
RF_014	-	-	EA03362	-	-	Lidi	S. lycopersicum	old cultivar	DEU	ERX384350	F/F
RF_015	-	-	TR00003	-	-	Momotaro	S. lycopersicum	old cultivar	JPN	ERX384351	F/F
RF_016	-	CGN15464	EA01965	-	-	Rote Beere	S. lycopersicum	old cultivar		ERX384352	F/F
RF_017	-	-	EA03306	-	-		S. lycopersicum	old cultivar		ERX384353	F/F
RF_018	-	-	EA01155	-	-	Dana	S. lycopersicum	old cultivar		ERX384354	F/F
RF_019	-	-	EA01049	-	-	Large Pink	S. lycopersicum	old cultivar		ERX384355	F/F
RF_020	-	-	EA03221	-	-		S. lycopersicum	old cultivar	ESP	ERX384356	F/F
RF_021	-	-	EA03222	-	-	Bolivar	S. lycopersicum	old cultivar	CUB	ERX384357	F/F
RF_022	-	PI129097	EA04710	-	-		S. lycopersicum	old cultivar	COL	ERX384358	F/F
RF_023	-	PI272654	EA05170	-	-		S. lycopersicum	old cultivar	GTM	ERX384359	F/F
RF_024	-	-	EA00990	-	-	Jersey Devil	S. lycopersicum			ERX384360	F/F
RF_025	LA0118	-	EA03384	-	-		S. corneliomulleri	wild accession	PER	ERX384361	F/F
RF_026	-	-	EA00157	-	-	Polish Joe	S. lycopersicum	old cultivar		ERX384362	F/F
RF_027	-	CGN20815	EA02054	-	-	Cal J Tm VF	S. lycopersicum	old cultivar	USA	ERX384363	F/F
RF_028	-	PI303721	EA05581	-	-	The Dutchman	S. lycopersicum	old cultivar	USA	ERX384364	F/F
RF_029	LA4451(?)	-	EA00027	-	-	Black Cherry	S. lycopersicum	old cultivar		ERX384365	F/F
RF_030	-	-	EA01835	V710029		Anto	S. lycopersicum	old cultivar		ERX384366	F/F
RF_031	-	-	-	-	PC11029	Winter Tipe	S. lycopersicum	old cultivar	ITA	ERX384367	F/F
RF_032	-	PI93302	EA04243	-	-	Chang Li	S. lycopersicum	old cultivar	CHN	ERX384368	F/F
RF_033	-	-	EA00892	-	-	Belmonte	S. lycopersicum	old cultivar	ITA	ERX384369	F/F
RF_034	-	-	EA01088	-	-	Tiffen Mennonite	S. lycopersicum	old cultivar	USA	ERX384370	F/F
RF_035	-	PI203232	EA04939	-	-	Wheatley's Frost Resistant	S. lycopersicum	old cultivar	ZAF	ERX384371	F/F
RF_036	-	PI311117	EA05701	-	-		S. lycopersicum	old cultivar	MEX	ERX384372	F/F
RF_037	LA1324	PI365925	EA05891	-	-		S. lycopersicum	old cultivar	PER	ERX384373	F/F
RF_038	-	PI158760	EA04828	-	-	Chih Mu Tao Se	S. lycopersicum	old cultivar	CHN	ERX384374	F/F
RF_039	LA0113	-	EA00526	-	-		S. lycopersicum	old cultivar	PER	ERX384375	F/F
RF_040	-	-	EA02655	-	-	ES 58 Heinz	S. lycopersicum	old cultivar		ERX384376	F/F
RF_041	-	PI169588	EA04861	-	-	Dolmalik	S. lycopersicum	old cultivar	TUR	ERX384377	F/F
RF_042	-	-	EA03107	-	-		S. lycopersicum	old cultivar	PER	ERX384378	F/F
RF_043	-	-	EA03058	-	-		S. lycopersicum	old cultivar	GTM	ERX384379	F/F
RF_044	-	-	EA02994	-	-	N 481	S. pimpinellifolium	old cultivar	CZE	ERX384380	F/F
RF_045	-	-	EA02960	-	-		S. lycopersicum			ERX384381	F/F
RF_046	LA1584	PI407541	EA00676	-	-		S. pimpinellifolium	wild accession	wild accession	ERX384382	F/F
RF_047	LA1578	-	EA00674	-	-		S. pimpinellifolium	wild accession	wild accession	ERX384383	F/F
RF_049	LA1278	PI365941	TR00005	-	-		S. peruvianum			ERX384384	F/F
RF_051	LA2663	-	TR00007	-	-		S. chmielewskii	wild accession	PER	ERX384385	F/F
RF_052	LA2695	-	EA00759	-	-		S. chmielewskii	wild accession	PER	ERX384386	F/F
RF_053	LA0483	-	EA00581	-	-		S. cheesmaniae-f-minor / S. galapagense			ERX384387	F/F
RF_054	-	CGN15820	TR00024	-	-		S. lycopersicum x S. cheesmaniae			ERX384388	F/F
RF_055	LA1401	PI365897	EA00652	-	-		S. cheesmaniae-f-minor / S. galapagense			ERX384389	F/F
RF_056	LA2133	-	EA00729	-	-		S. neorickii	wild accession	ECU	ERX384390	F/F
RF_057	LA0735	CGN24193	TR00025	-	-		S. neorickii	wild accession	PER	ERX384391	F/F
RF_058	LA2157	-	TR00008	-	-		S. arcanum			ERX384392	F/F
RF_059	LA2172	-	TR00009	-	-		S. arcanum	wild accession	PER	ERX384393	F/F
RF_060	LA1954	-	EA00713	-	-		S. peruvianum			ERX384394	F/F
RF_062	LA1983	-	TR00010	-	-		S. huaylasense			ERX384395	F/F
RF_063	LA1365	PI365953	TR00011	-	-		S. huaylasense	wild accession	PER	ERX384396	F/F
RF_064	-	CGN15532	TR00012	-	-		S. chilense	wild accession	PER	ERX384397	F/F
RF_065	-	CGN15530	TR00013	-	-		S. chilense	wild accession	PER	ERX384398	F/F
RF_066	-	CGN15791	TR00014	-	-		S. habrochaites F glabratum	wild accession		ERX384399	F/F
RF_067	-	PI134418	TR00015	-	-		S. habrochaites F glabratum	wild accession	ECU	ERX384400	F/F
RF_068	-	CGN15792	TR00016	-	-		S. habrochaites F glabratum	wild accession	ECU	ERX384401	F/F
RF_069	LA1718	PI390663	EA00699	-	-		S. habrochaites F glabratum	wild accession	PER	ERX384402	F/F
RF_070	LA1777	-	EA00703	-	-		S. habrochaites			ERX384403	F/F
RF_071	LA0407	PI251304	EA0558	-	-		S. habrochaites	wild accession	ECU	ERX384404	F/F
RF_072	-	-	TR00017	-	-		S. habrochaites	wild accession		ERX384405	F/F
RF_073	LA1272	PI365970	EA02701	-	-		S. pennellii		PER	ERX384406	F/F
RF_074	LA0716	PI246502	EA00585	-	-		S. pennellii	wild accession	PER	ERX384407	F/F
RF_075	LA1364	-	TR00030	-	-		S. huaylasense	wild accession	PER	ERX384408	F/F
RF_077	-	-	TR00018	-	-	Large Red Cherry	S. lycopersicum	old cultivar	USA	ERX384409	F/F
RF_078	-	-	EA00940	-	-	Porter	S. lycopersicum	old cultivar	USA	ERX384410	F/F
RF_088	-	-	TR00019	-	-	Bloody Butcher	S. lycopersicum	old cultivar		ERX384411	F/F
RF_089	-	-	EA01019	-	-	Brandywine	S. lycopersicum	old cultivar	USA	ERX384412	F/F
RF_090	-	-	TR00020	-	-	Dixie Golden Giant	S. lycopersicum	old cultivar	USA	ERX384413	F/F
RF_091	-	-	EA01037	-	-	Giant Belgium	S. lycopersicum	old cultivar	BEL	ERX384414	F/F
RF_093	-	-	TR00021	-	-	Kentucky Beefsteak	S. lycopersicum	old cultivar	USA	ERX384415	F/F
RF_094	-	PI647486	TR00022	-	-	Marmande VFA	S. lycopersicum	old cultivar	FRA	ERX384416	F/F
RF_096	-	-	TR00023	-	-	Thessaloniki	S. lycopersicum	old cultivar	USA	ERX384417	F/F
RF_097	-	-	EA01640	-	-	Watermelon beefsteak	S. lycopersicum	old cultivar	USA	ERX384418	F/F
RF_102	LA4133	-	TR00026	-	-		S. lycopersicum	wild accession	USA	ERX384419	F/F
RF_103	LA1421	-	TR00027	-	-		S. lycopersicum	old cultivar	ECU	ERX384420	F/F
RF_104	LA1044	-	TR00029	-	-		S. galapagense			ERX384421	F/F
RF_105	LA1479	-	TR00028	-	-		S. lycopersicum			ERX384422	F/F

## Sheet: Razifard_etal_2020
Supplementary Dataset 3: Tomato germplasm collection re-sequenced by Razifard et al. 2020
AccessionCode	Botanical variety	Country	Province/Site	SRA Experiment set #1 (SRX)	SRA Experiment set #2 (SRX)	SRA Experiment set #3 (SRX)	SL4.0ch12:1306260..1306262	Observations
BGV007161	Solanum pimpinellifolium	ECU	Manabí	SRX4183104	-	-	F/F
BGV007169	Solanum pimpinellifolium	ECU	Manabí	SRX4183119	-	-	F/F
BGV007181	Solanum pimpinellifolium	ECU	Manabí	SRX4183105	-	-	F/F
BGV007152	Solanum pimpinellifolium	ECU	Manabí	SRX4183099	-	-	F/F
BGV007158	Solanum pimpinellifolium	ECU	Manabí	SRX4183072	-	-	F/F
BGV007194	Solanum pimpinellifolium	ECU	Manabí	SRX4183089	SRX4183097	-	F/F
BGV007151	Solanum pimpinellifolium	ECU	Manabí	SRX4183098	-	-	F/F
BGV007149	Solanum pimpinellifolium	ECU	Manabí	SRX4183071	-	-	F/F
BGV007198	Solanum pimpinellifolium	ECU	Manabí	SRX4183132	SRX4183153	-	F/F
BGV007109	Solanum pimpinellifolium	ECU	Esmeraldas	SRX4183108	-	-	F/F
BGV007111	Solanum pimpinellifolium	ECU	Esmeraldas	SRX4183114	SRX4183192	-	F/F
BGV006775	Solanum pimpinellifolium	ECU	Napo	SRX4183081	SRX4183191	-	F/F
BGV006208	Solanum pimpinellifolium	ECU	Azuay	SRX4183301	-	-	F/F
BGV007339	Solanum pimpinellifolium	ECU	El Oro	SRX4183070	SRX4183090	-	F/F
BGV007366	Solanum pimpinellifolium	ECU	El Oro	SRX4183091	SRX4183106	-	F/F
BGV006370	Solanum pimpinellifolium	PER	Piura	SRX4183208	-	-	F/F
BGV006327	Solanum pimpinellifolium	PER	Piura	SRX4183168	SRX4183284	-	F/F
BGV006454	Solanum pimpinellifolium	PER	Piura	SRX4183126	-	-	F/F
BGV006457	Solanum pimpinellifolium	PER	Piura	SRX4183285	-	-	F/F
BGV006347	Solanum pimpinellifolium	PER	Piura	SRX4183256	SRX4183275	-	F/F
BGV006336	Solanum pimpinellifolium	PER	Piura	SRX4183124	-	-	F/F
BGV006353	Solanum pimpinellifolium	PER	Lambayeque	SRX4183125	SRX4183167	-	F/F
BGV015380	Solanum pimpinellifolium	PER	Cajamarca	SRX4183095	-	-	F/F
BGV015382	Solanum pimpinellifolium	PER	Amazonas	SRX4183093	-	-	F/F
BGV006363	Solanum pimpinellifolium	PER	Lambayeque	SRX4183211	SRX4183287	-	F/F
BGV006478	Solanum pimpinellifolium	PER	Lambayeque	SRX4183286	-	-	F/F
BGV004584	Solanum lycopersicum var. cerasiforme	COL	Cauca	SRX4183299	-	-	F/F
BGV012615	Solanum lycopersicum var. cerasiforme	COL	Antioquia	SRX4183239	-	-	F/F
BGV012626	Solanum lycopersicum var. cerasiforme	COL	Cauca	SRX4183240	-	-	F/F
BGV012627	Solanum lycopersicum var. cerasiforme	COL		SRX4183181	-	-	F/F
BGV013175	Solanum lycopersicum var. cerasiforme	COL	Cauca	SRX4183188	-	-	F/F
PI129088	Solanum lycopersicum var. cerasiforme	COL	Quindío	SRX4183121	SRX4183292	-	F/F
BGV013134	Solanum lycopersicum var. cerasiforme	CRI	Cartago	SRX4183202	SRX4183221	-	F/F
BGV008218	Solanum lycopersicum var. cerasiforme	CRI	Heredia	SRX4183177	SRX4183258	-	F/F
BGV008219	Solanum lycopersicum var. cerasiforme	CRI	Guacanaste	SRX4183182	-	-	F/F
BGV008348	Solanum lycopersicum var. cerasiforme	CRI	San José	SRX4183158	-	-	F/F
BGV008354	Solanum lycopersicum var. cerasiforme	CRI	San José	SRX4183215	-	-	F/F
LA1712	Solanum lycopersicum var. cerasiforme	CRI	San Jose	SRX4183274	-	-	F/F
PI487625	Solanum lycopersicum var. cerasiforme	CRI		SRX4183133	SRX4183265	-	F/F
BGV006753	Solanum lycopersicum var. cerasiforme	ECU	Napo	SRX4183278	-	-	F/F
BGV006767	Solanum lycopersicum var. cerasiforme	ECU	Napo	SRX4183279	-	-	F/F
BGV006768	Solanum lycopersicum var. cerasiforme	ECU	Napo	SRX4183139	-	-	F/F
BGV006777	Solanum lycopersicum var. cerasiforme	ECU	Napo	SRX4183084	SRX4183197	-	F/F
BGV006779	Solanum lycopersicum var. cerasiforme	ECU	Napo	SRX4183237	SRX4183247	-	F/F
BGV006792	Solanum lycopersicum var. cerasiforme	ECU	Napo	SRX4183085	-	-	F/F
BGV006806	Solanum lycopersicum var. cerasiforme	ECU	Napo	SRX4183086	SRX4183147	-	F/F
BGV006825	Solanum lycopersicum var. cerasiforme	ECU	Pastaza	SRX4183206	-	-	F/F
BGV006828	Solanum lycopersicum var. cerasiforme	ECU	Pastaza	SRX4183145	-	-	F/F
BGV007015	Solanum lycopersicum var. cerasiforme	ECU	Tungurahua	SRX4183142	-	-	F/F
BGV007017	Solanum lycopersicum var. cerasiforme	ECU	Tungurahua	SRX4183155	SRX4183250	-	F/F
BGV006852	Solanum lycopersicum var. cerasiforme	ECU	Pastaza	SRX4183180	-	-	F/F
BGV006859	Solanum lycopersicum var. cerasiforme	ECU	Pastaza	SRX4183223	-	-	F/F
BGV006865	Solanum lycopersicum var. cerasiforme	ECU	Pastaza	SRX4183151	SRX4183163	-	F/F
BGV006867	Solanum lycopersicum var. cerasiforme	ECU	Pastaza	SRX4183144	-	-	F/F
BGV006881	Solanum lycopersicum var. cerasiforme	ECU	Morona Santiago	SRX4183083	SRX4183194	-	F/F
BGV007023	Solanum lycopersicum var. cerasiforme	ECU	Morona Santiago	SRX4183109	-	-	F/F
BGV006896	Solanum lycopersicum var. cerasiforme	ECU	Morona Santiago	SRX4183130	-	-	F/F
BGV006231	Solanum lycopersicum var. cerasiforme	ECU	Morona Santiago	SRX4183281	-	-	F/F
BGV006899	Solanum lycopersicum var. cerasiforme	ECU	Morona Santiago	SRX4183149	-	-	F/F
BGV006901	Solanum lycopersicum var. cerasiforme	ECU	Morona Santiago	SRX4183146	-	-	F/F
BGV006232	Solanum lycopersicum var. cerasiforme	ECU	Morona Santiago	SRX4183306	-	-	F/F
BGV006904	Solanum lycopersicum var. cerasiforme	ECU	Morona Santiago	SRX4183129	SRX4183309	-	F/F
BGV006907	Solanum lycopersicum var. cerasiforme	ECU	Morona Santiago	SRX4183148	SRX4183166	-	F/F
BGV012639	Solanum lycopersicum var. cerasiforme	ECU	Guayas	SRX4183236	-	-	F/F
BGV006910	Solanum lycopersicum var. cerasiforme	ECU	Morona Santiago	SRX4183143	-	-	F/F
BGV006229	Solanum lycopersicum var. cerasiforme	ECU	Morona Santiago	SRX4183302	-	-	F/F
BGV006230	Solanum lycopersicum var. cerasiforme	ECU	Morona Santiago	SRX4183280	-	-	F/F
BGV006235	Solanum lycopersicum var. cerasiforme	ECU	Morona Santiago	SRX4183123	-	-	F/F
BGV006175	Solanum lycopersicum var. cerasiforme	ECU	El Oro	SRX4183282	-	-	F/F
BGV006927	Solanum lycopersicum var. cerasiforme	ECU	Zamora Chinchipe	SRX4183204	-	-	F/F
BGV006931	Solanum lycopersicum var. cerasiforme	ECU	Zamora Chinchipe	SRX4183140	-	-	F/F
BGV006934	Solanum lycopersicum var. cerasiforme	ECU	Zamora Chinchipe	SRX4183082	-	-	F/F
BGV006148	Solanum lycopersicum var. cerasiforme	ECU	Loja	SRX4183308	-	-	F/F
BGV005912	Solanum lycopersicum var. cerasiforme	ECU	Zamora Chinchipe	SRX4183307	SRX4183310	-	F/F
BGV006225	Solanum lycopersicum var. cerasiforme	ECU	Morona Santiago	SRX4183283	-	-	F/F
BGV006234	Solanum lycopersicum var. cerasiforme	ECU	Zamora Chinchipe	SRX4183305	-	-	F/F
BGV005895	Solanum lycopersicum var. cerasiforme	ECU	Zamora Chinchipe	SRX4183300	-	-	F/F
BGV006906	Solanum lycopersicum var. cerasiforme	ECU	Morona Santiago	SRX4183224	-	-	F/F
PI129026	Solanum lycopersicum var. cerasiforme	ECU	Guayas	SRX4183127	SRX4183273	-	F/F
PI129033	Solanum lycopersicum var. cerasiforme	ECU	Guayas	SRX4183246	SRX4183291	-	F/F
BGV008223	Solanum lycopersicum var. cerasiforme	HND	Yoro	SRX4183217	-	-	F/F
PI406890	Solanum lycopersicum var. cerasiforme	HND		SRX4183134	SRX4183271	-	F/F
BGV008067	Solanum lycopersicum var. cerasiforme	MEX	Guerrero	SRX4183150	SRX4183228	-	F/F
BGV008061	Solanum lycopersicum var. cerasiforme	MEX	Vera Cruz	SRX4183171	SRX4183264	-	F/F
BGV007894	Solanum lycopersicum var. cerasiforme	MEX	Puebla	SRX4183100	-	-	F/F
BGV007899	Solanum lycopersicum var. cerasiforme	MEX	Puebla	SRX4183110	-	-	F/F
BGV007900	Solanum lycopersicum var. cerasiforme	MEX	Puebla	SRX4183120	-	-	F/F
BGV007902	Solanum lycopersicum var. cerasiforme	MEX	Puebla	SRX4183065	-	-	F/F
BGV007901	Solanum lycopersicum var. cerasiforme	MEX	Puebla	SRX4183111	-	-	F/F
BGV008058	Solanum lycopersicum var. cerasiforme	MEX	Campeche	SRX4183178	SRX4183262	SRX4183277	F/F
BGV012614	Solanum lycopersicum var. cerasiforme	MEX	Veracruz	SRX4183243	SRX4183248	-	F/F
BGV007908	Solanum lycopersicum var. cerasiforme	MEX	San Luis de Potosí	SRX4183216	-	-	F/F
BGV007909	Solanum lycopersicum var. cerasiforme	MEX	Hidalgo	SRX4183185	-	-	F/F
BGV007921	Solanum lycopersicum var. cerasiforme	MEX	Querétaro	SRX4183212	-	-	F/F
BGV007918	Solanum lycopersicum var. cerasiforme	MEX	Querétaro	SRX4183252	SRX4183269	-	F/F
BGV007920	Solanum lycopersicum var. cerasiforme	MEX	San Luis Potosí	SRX4183187	-	-	F/F
BGV007934	Solanum lycopersicum var. cerasiforme	MEX	Nayarit	SRX4183219	-	-	F/F
BGV007935	Solanum lycopersicum var. cerasiforme	MEX	Nayarit	SRX4183213	-	-	F/F
BGV007910	Solanum lycopersicum var. cerasiforme	MEX	San Luis de Potosí	SRX4183238	SRX4183253	-	F/F
BGV007911	Solanum lycopersicum var. cerasiforme	MEX	San Luis de Potosí	SRX4183077	SRX4183159	-	F/F
BGV008070	Solanum lycopersicum var. cerasiforme	MEX	Tamaulipas	SRX4183162	SRX4183231	-	F/F
BGV007933	Solanum lycopersicum var. cerasiforme	MEX	Nayarit	SRX4183235	-	-	F/F
BGV007927	Solanum lycopersicum var. cerasiforme	MEX	Sinaloa	SRX4183183	-	-	F/F
BGV007931	Solanum lycopersicum var. cerasiforme	MEX	Sinaloa	SRX4183241	-	-	F/F
BGV008051	Solanum lycopersicum var. cerasiforme	MEX	Nuevo León	SRX4183169	SRX4183263	-	F/F
BGV008225	Solanum lycopersicum var. cerasiforme	NIC	Chontales	SRX4183184	-	-	F/F
BGV008224	Solanum lycopersicum var. lycopersicum	NIC		SRX4183244	-	-	F/F
BGV008100	Solanum lycopersicum var. cerasiforme	PER	Amazonas	SRX4183201	SRX4183232	-	F/F
BGV015730	Solanum lycopersicum var. cerasiforme	PER	San Martín	SRX4183294	-	-	F/F
BGV008095	Solanum lycopersicum var. cerasiforme	PER	San Martín	SRX4183249	SRX4183303	-	F/F
BGV008096	Solanum lycopersicum var. cerasiforme	PER	San Martín	SRX4183234	SRX4183298	-	F/F
BGV013161	Solanum lycopersicum var. cerasiforme	PER	San Martín	SRX4183242	-	-	F/F
BGV014508	Solanum lycopersicum var. cerasiforme	PER	San Martín	SRX4183078	SRX4183160	-	F/F
BGV015727	Solanum lycopersicum var. cerasiforme	PER	San Martín	SRX4183296	-	-	F/F
BGV008098	Solanum lycopersicum var. cerasiforme	PER	San Martín	SRX4183193	SRX4183225	-	F/F
BGV014514	Solanum lycopersicum var. cerasiforme	PER	San Martín	SRX4183218	-	-	F/F
BGV014515	Solanum lycopersicum var. cerasiforme	PER	San Martín	SRX4183222	-	-	F/F
BGV014522	Solanum lycopersicum var. cerasiforme	PER	San Martín	SRX4183272	-	-	F/F
BGV014516	Solanum lycopersicum var. cerasiforme	PER	San Martín	SRX4183073	SRX4183189	-	F/F
BGV015734	Solanum lycopersicum var. cerasiforme	PER	San Martín	SRX4183267	-	-	F/F
BGV014518	Solanum lycopersicum var. cerasiforme	PER	San Martín	SRX4183266	-	-	F/F
BGV014519	Solanum lycopersicum var. cerasiforme	PER	San Martín	SRX4183295	-	-	F/F
BGV008065	Solanum lycopersicum var. cerasiforme	PER	San Martín	SRX4183075	SRX4183260	-	F/F
BGV015726	Solanum lycopersicum var. cerasiforme	PER	San Martín	SRX4183165	SRX4183293	-	F/F
BGV007981	Solanum lycopersicum var. cerasiforme	PER	Ucayali	SRX4183198	SRX4183203	SRX4183259	F/F
BGV008189	Solanum lycopersicum var. cerasiforme	PER	Huanuco	SRX4183074	SRX4183254	-	F/F
BGV012625	Solanum lycopersicum var. cerasiforme	PER	Cuzco	SRX4183161	-	-	F/F
BGV007992	Solanum lycopersicum var. cerasiforme	PER	Cuzco	SRX4183195	SRX4183207	SRX4183230	F/F
BGV013945	Solanum lycopersicum var. cerasiforme	PER	Cuzco	SRX4183157	-	-	F/F
BGV012640	Solanum lycopersicum var. cerasiforme	PER	Apurímac	SRX4183186	-	-	F/F
BGV007989	Solanum lycopersicum var. cerasiforme	PER	Apurímac	SRX4183173	SRX4183209	SRX4183304	F/F
BGV008106	Solanum lycopersicum var. cerasiforme	PER	Puno	SRX4183117	SRX4183257	-	F/F
BGV007990	Solanum lycopersicum var. cerasiforme	PER	Apurímac	SRX4183174	SRX4183205	SRX4183227	F/F
BGV008036	Solanum lycopersicum var. cerasiforme	PER	Junín	SRX4183196	SRX4183199	SRX4183233	F/F
BGV008037	Solanum lycopersicum var. cerasiforme	PER	Ayacucho	SRX4183179	SRX4183261	-	F/F
BGV008041	Solanum lycopersicum var. cerasiforme	PER	Cuzco	SRX4183170	SRX4183175	-	F/F
BGV008042	Solanum lycopersicum var. cerasiforme	PER	Cuzco	SRX4183172	SRX4183176	-	F/F
BGV008077	Solanum lycopersicum var. cerasiforme	PER	Arequipa	SRX4183164	SRX4183229	-	F/F
BGV008108	Solanum lycopersicum var. cerasiforme	PER	Madre de Dios	SRX4183141	SRX4183255	-	F/F
BGV012613	Solanum lycopersicum var. cerasiforme	PER	Ayacucho	SRX4183245	SRX4183251	-	F/F
LA2309	Solanum lycopersicum var. cerasiforme	PER	San Martín	SRX4183128	SRX4183268	-	F/F
BGV008221	Solanum lycopersicum var. cerasiforme	SLV		SRX4183076	SRX4183190	-	F/F
BGV008345	Solanum lycopersicum var. cerasiforme	SLV		SRX4183220	-	-	F/F
LA0767	Solanum lycopersicum var. lycopersicum	GTM	Quetzaltenango	SRX4183289	-	-	F/F
BGV007895	Solanum lycopersicum var. lycopersicum	MEX	Puebla	SRX4183101	-	-	F/F
BGV007872	Solanum lycopersicum var. lycopersicum	MEX	Yucatán	SRX4183068	SRX4183210	-	F/F
BGV007878	Solanum lycopersicum var. lycopersicum	MEX	Yucatán	SRX4183069	-	-	F/F
BGV007870	Solanum lycopersicum var. lycopersicum	MEX	Yucatán	SRX4183103	-	-	F/F
BGV007871	Solanum lycopersicum var. lycopersicum	MEX	Yucatán	SRX4183080	-	-	F/F
BGV007876	Solanum lycopersicum var. lycopersicum	MEX	Yucatán	SRX4183154	-	-	F/F
BGV007875	Solanum lycopersicum var. lycopersicum	MEX	Yucatán	SRX4183067	-	-	F/F
BGV007867	Solanum lycopersicum var. lycopersicum	MEX	Yucatán	SRX4183079	SRX4183088	-	F/F
BGV007936	Solanum lycopersicum var. lycopersicum	MEX	Yucatán	SRX4183200	SRX4183214	SRX4183226	F/F
BGV007857	Solanum lycopersicum var. lycopersicum	MEX		SRX4183131	SRX4183156	-	F/F
BGV007862	Solanum lycopersicum var. lycopersicum	MEX	Yucatán	SRX4183092	SRX4183102	-	F/F
BGV007863	Solanum lycopersicum var. lycopersicum	MEX	Yucatán	SRX4183113	SRX4183135	-	F/F
BGV007864	Solanum lycopersicum var. lycopersicum	MEX	Yucatán	SRX4183112	SRX4183136	-	F/F
BGV007865	Solanum lycopersicum var. lycopersicum	MEX	Yucatán	SRX4183066	SRX4183087	-	F/F
BGV007860	Solanum lycopersicum var. lycopersicum	MEX	Yucatán	SRX4183107	SRX4183138	-	F/F
BGV007854	Solanum lycopersicum var. lycopersicum	MEX	Yucatán	SRX4183137	SRX4183152	-	F/F
Tegucigalpa	Solanum lycopersicum var. lycopersicum	unknown	unknown	SRX4183116	SRX4183297	-	F/F
Voyage	Solanum lycopersicum var. lycopersicum	unknown	unknown	SRX4183276	SRX4183290	SRX4183064	F/F
